# Supplementary material for: A comparative study regarding antibiotic consumption and knowledge of antimicrobial resistance among pharmacy students in Australia and Sri Lanka
Source: PLoS One. 2019 Mar 13;14(3):e0213520. doi: 10.1371/journal.pone.0213520 (PMC6415829; doi:10.1371/journal.pone.0213520)
Supplement: S1 Table — Title: Characteristics of pharmacy undergraduates from Australian and Sri Lankan universities. (XLSX) [file pone.0213520.s001.xlsx]

## Sheet: Table S1
					Table 1: Characteristics of pharmacy undergraduates from Australian and Sri Lankan universities
					Variables	Australian students (n= 476)	Sri Lankan students (n=466)
						n (%)	n (%)
					Age:
					20-25	396 (83.2)	356 (76.4)
					26-34	47 (9.8)	74 (15.9)
					35-44	24 (5)	26 (5.6)
					44+	9 (1.9)	10 (2.1)
					Gender:
					Male	127 (26.7)	151 (32.4%)
					Female	349 (73.3)	314 (67.4%)
					Level of study:
					1st year	109 (22.9)	139 (29.8)
					2nd year	143 (30.7)	121 (25.9)
					3rd year	107 (22.5)	116 (24.9)
					4th year	117 (24.6)	90 (19.3)
					Juniors	252 (52.3)	260 (55.8)
					Seniors	224 (47)	206 (44.2)
