# Supplementary material for: A comparative study regarding antibiotic consumption and knowledge of antimicrobial resistance among pharmacy students in Australia and Sri Lanka
Source: PLoS One. 2019 Mar 13;14(3):e0213520. doi: 10.1371/journal.pone.0213520 (PMC6415829; doi:10.1371/journal.pone.0213520)
Supplement: S2 Table — Title: Frequency and percentage of response for the questions related to antibiotic use. (XLSX) [file pone.0213520.s002.xlsx]

## Sheet: Table S2
					Table 2: Frequency and percentage of response for the questions related to antibiotic use
					Questions	Australian students (n = 476)	Sri Lankan students (n=466)	P value
						n (%)	n(%)
					When did you last take antibiotics?
					In the last month	40 (8)	132 (28)
					In the last 6 months	98 (21)	170 (36)
					In the last year	83 (17)	50 (11)	0.246
					More than a year ago	199 (42)	51 (11)
					Never	13 (3)	2 (0.4)
					Can't remember	43 (9)	59 (13)
					Did you get the antibiotics from a doctor’s prescription?
					Yes	422 (89)	359 (77)
					No	31 (6)	87 (19)	0.004
					Can't remember	23 (5)	12 (3)
					Did you get advice from a doctor, nurse or pharmacist on how to take them?
					Yes	301 (63)	267 (57)
					No	108 (23)	165 (35)	0.004
					Can't remember	67 (14)	26 (6)
					On that occasion, where did you get the antibiotics?
					Pharmacy	425 (89)	420 (90)
					Stall / hawker	1 (0.2)	1 (0.2)
					The internet	1 (0.2)	0
					Friend / family member	9 (2)	10 (2)	0
					Saved from previous experience	4 (0.8)	10 (2)
					Somewhere / Someone	13 (3)	4 (0.8)
					Can't remember	23 (5)	9 (2)
					When do you think you should stop taking antibiotics once you’ve begun treatment?
					When you feel better	19 (4)	99 (21)
					When you have taken all	451 (95)	334 (72)	0.086
					Don't know	6 (1)	30 (6)
					Statements
					“It’s okay to use antibiotics that were given to a friend
					or family member, as long as they were used to treat the same illness”
					TRUE	9 (2)	13 (3)
					FALSE	464 (97)	441 (95)	0.08
					Don't Know	3 (1)	9 (2)
					“It’s okay to buy the same antibiotics, or request these from a doctor if you are sick
					and they helped you get better when you had the same symptoms before”
					TRUE	61 (13)	43 (9)
					FALSE	390 (82)	382 (82)	0.023
					Don't Know	25 (5)	36 (8)
