# Supplementary material for: A comparative study regarding antibiotic consumption and knowledge of antimicrobial resistance among pharmacy students in Australia and Sri Lanka
Source: PLoS One. 2019 Mar 13;14(3):e0213520. doi: 10.1371/journal.pone.0213520 (PMC6415829; doi:10.1371/journal.pone.0213520)
Supplement: S3 Table — Title: Response for the disease conditions and knowledge on antibiotics. (XLSX) [file pone.0213520.s003.xlsx]

## Sheet: Table S3
			Response for the disease conditions and knowledge on antibiotics (Yes response)
			Disease conditions	Australian students (n=476)	Sri lankan students (n=466)	P value
				n (%)	n (%)
			HIV	39 (8)	52 (11)	0.76
			Gonorrhoea	299 (63)	139 (30)	0
			Bladdder infection (UTI)	440 (92)	353 (76)	0
			Diarroea	127 (27)	227 (49)	0
			Cold / flu	74 (15)	237 (51)	0
			Fever	75 (16)	191 (41)	0
			Malaria	176 (37)	105 (22)	0
			Measles	63 (13)	42 (9)	0.25
			Skin / wound infection	430 (90)	382 (82)	0
			Sore throat	163 (34)	267 (57)	0
			Bodyaches	10 (2)	50 (11)	0
			Headaches	6 (1)	27 (6)	0
