# Supplementary material for: A comparative study regarding antibiotic consumption and knowledge of antimicrobial resistance among pharmacy students in Australia and Sri Lanka
Source: PLoS One. 2019 Mar 13;14(3):e0213520. doi: 10.1371/journal.pone.0213520 (PMC6415829; doi:10.1371/journal.pone.0213520)
Supplement: S4 Table — Title: Response for the terminology related to AMR. (XLSX) [file pone.0213520.s004.xlsx]

## Sheet: Table S4
						Pharmacy students (/) these statements (Yes).
						Terminology	Australia (N=476)	Sri Lanka (N=466)	P value
							n (%)	n (%)
						Antibiotic resistance	464 (98)	439 (94)	0.014
						Superbugs	410 (86)	46 (10)	0
						Antimicrobial resistance	421 (88)	354 (76)	0
						AMR	183 (38)	56 (12)	0
						Drug resistance	439 (92)	373 (80)	0
						Antibiotic resistant bacteria	448 (94)	408 (88)	0.001
						Chi- square test results.
						P<0.05 considered significant
