# Supplementary material for: A comparative study regarding antibiotic consumption and knowledge of antimicrobial resistance among pharmacy students in Australia and Sri Lanka
Source: PLoS One. 2019 Mar 13;14(3):e0213520. doi: 10.1371/journal.pone.0213520 (PMC6415829; doi:10.1371/journal.pone.0213520)
Supplement: S5 Table — Title: Number (and %) of students correctly answering each statement. (XLSX) [file pone.0213520.s005.xlsx]

## Sheet: Table S5
							Number (and %) of students correctly answering each question
							Statements	Australia (N=476)	Sri Lanka (N= 466)	P value
								n (%)	n (%)
						11.1	Antibiotic resistance occurs when your body becomes resistant to	272 (57)	130 (28)	0
							antibiotics and they no longer works as well
						11.2	Many infections are becoming increasingly resistant to treatment by	459 (96)	313 (67)	0
							antibiotics
						11.3	If bacteria are resistant to antibiotics, it can be very difficult or	455 (96)	374 (80)	0
							impossible to treat the infections they cause
						11.4	Antibiotic resistance is an issue that could affect me or my family	461 (97)	335 (72)	0
						11.5	Antibiotic resistance is an issue in other countries but not here	458 (96)	384 (82)	0
						11.6	Antibiotic resistance is only a problem for people who take antibiotics	424 (89)	326 (70)	0
							regularly
						11.7	Bacteria which are resistant to antibiotics can be spread from person to person	415 (87)	276 (59)	0
						11.8	Antibiotic-resistant infections could make medical procedures like	452 (95)	304 (65)	0
							surgery, organ transplants and cancer treatment much more difficult
							Method: Chi-square test (re-analysis on 1st of June)
