# Supplementary material for: A comparative study regarding antibiotic consumption and knowledge of antimicrobial resistance among pharmacy students in Australia and Sri Lanka
Source: PLoS One. 2019 Mar 13;14(3):e0213520. doi: 10.1371/journal.pone.0213520 (PMC6415829; doi:10.1371/journal.pone.0213520)
Supplement: S6 Table — Title: Percentage of students reported 'Yes' for question. (XLSX) [file pone.0213520.s006.xlsx]

## Sheet: Table S6
								Australia (n)	(%)	Sri Lanka (n)	(%)
							Food and Agriculture	284	59.6639	175	37.5536
							Percentage of students reported 'Yes' for question
